# Supplementary material for: Statistical analysis between 2006 and 2019 and forecast of rabies in cattle from 2020 to 2022 in Tocantins State (Brazil), by using the R Studio software
Source: Epidemiol Infect. 2022 Mar 29;150:e82. doi: 10.1017/S0950268822000553 (PMC9044522; doi:10.1017/S0950268822000553)
Supplement: Supplementary file 1 [file hygsup.zip]

Archive with 2 entries (2 files):
- S0950268822000553sup001.csv
- S0950268822000553sup002.txt
