# Supplementary material for: Statistical analysis between 2006 and 2019 and forecast of rabies in cattle from 2020 to 2022 in Tocantins State (Brazil), by using the R Studio software
Source: Epidemiol Infect. 2022 Mar 29;150:e82. doi: 10.1017/S0950268822000553 (PMC9044522; doi:10.1017/S0950268822000553)
Supplement: Supplementary file 1 [file hygsup.zip › S0950268822000553sup001.csv]

Year	Month	Cases
2006	JAN	0
2006	FEV	0
2006	MAR	1
2006	ABR	0
2006	MAI	0
2006	JUN	21
2006	JUL	0
2006	AGO	21
2006	SET	1
2006	OUT	1
2006	NOV	29
2006	DEZ	0
2007	JAN	2
2007	FEV	2
2007	MAR	47
2007	ABR	4
2007	MAI	1
2007	JUN	0
2007	JUL	9
2007	AGO	16
2007	SET	0
2007	OUT	19
2007	NOV	0
2007	DEZ	2
2008	JAN	3
2008	FEV	33
2008	MAR	0
2008	ABR	0
2008	MAI	4
2008	JUN	0
2008	JUL	0
2008	AGO	4
2008	SET	8
2008	OUT	3
2008	NOV	12
2008	DEZ	11
2009	JAN	16
2009	FEV	6
2009	MAR	8
2009	ABR	19
2009	MAI	2
2009	JUN	0
2009	JUL	3
2009	AGO	10
2009	SET	11
2009	OUT	9
2009	NOV	3
2009	DEZ	0
2010	JAN	30
2010	FEV	3
2010	MAR	41
2010	ABR	0
2010	MAI	0
2010	JUN	0
2010	JUL	27
2010	AGO	1
2010	SET	0
2010	OUT	0
2010	NOV	0
2010	DEZ	0
2011	JAN	0
2011	FEV	1
2011	MAR	7
2011	ABR	3
2011	MAI	0
2011	JUN	5
2011	JUL	0
2011	AGO	0
2011	SET	0
2011	OUT	0
2011	NOV	23
2011	DEZ	0
2012	JAN	20
2012	FEV	6
2012	MAR	1
2012	ABR	0
2012	MAI	0
2012	JUN	0
2012	JUL	0
2012	AGO	2
2012	SET	1
2012	OUT	10
2012	NOV	4
2012	DEZ	0
2013	JAN	0
2013	FEV	0
2013	MAR	1
2013	ABR	0
2013	MAI	17
2013	JUN	0
2013	JUL	0
2013	AGO	1
2013	SET	1
2013	OUT	2
2013	NOV	0
2013	DEZ	8
2014	JAN	4
2014	FEV	0
2014	MAR	8
2014	ABR	0
2014	MAI	0
2014	JUN	0
2014	JUL	3
2014	AGO	6
2014	SET	3
2014	OUT	7
2014	NOV	3
2014	DEZ	17
2015	JAN	0
2015	FEV	1
2015	MAR	0
2015	ABR	1
2015	MAI	1
2015	JUN	14
2015	JUL	0
2015	AGO	4
2015	SET	13
2015	OUT	12
2015	NOV	11
2015	DEZ	4
2016	JAN	10
2016	FEV	19
2016	MAR	0
2016	ABR	7
2016	MAI	16
2016	JUN	2
2016	JUL	2
2016	AGO	26
2016	SET	4
2016	OUT	0
2016	NOV	0
2016	DEZ	5
2017	JAN	0
2017	FEV	0
2017	MAR	8
2017	ABR	1
2017	MAI	0
2017	JUN	6
2017	JUL	6
2017	AGO	7
2017	SET	15
2017	OUT	2
2017	NOV	0
2017	DEZ	0
2018	JAN	1
2018	FEV	2
2018	MAR	0
2018	ABR	2
2018	MAI	0
2018	JUN	2
2018	JUL	2
2018	AGO	6
2018	SET	5
2018	OUT	0
2018	NOV	1
2018	DEZ	0
2019	JAN	5
2019	FEV	1
2019	MAR	1
2019	ABR	0
2019	MAI	0
2019	JUN	0
2019	JUL	1
2019	AGO	4
2019	SET	2
2019	OUT	1
2019	NOV	1
2019	DEZ	0
